# Supplementary material for: Changing Health Beliefs about Breast Cancer Screening among Women in Multi-Ethnic Malaysia
Source: Int J Environ Res Public Health. 2022 Jan 30;19(3):1618. doi: 10.3390/ijerph19031618 (PMC8835215; doi:10.3390/ijerph19031618)
Supplement: Supplementary file 1 [file ijerph-19-01618-s001.zip]

Archive with 1 entries (1 files):
- ijerph-1481619-supplementary.pdf
